# Supplementary material for: Comparative analysis of Vibrio cholerae isolates from Ghana reveals variations in genome architecture and adaptation of outbreak and environmental strains
Source: Front Microbiol. 2022 Oct 13;13:998182. doi: 10.3389/fmicb.2022.998182 (PMC9608740; doi:10.3389/fmicb.2022.998182)
Supplement: Supplementary file 2 [file Table_1.XLSX]

## Sheet: Sheet1
Functional categories	C1	C6	C14	C17	C22	C23	E4	E19	E30	E32	S1	S35
Cofactors, Vitamins, Prosthetic Groups, Pigments	2	1	2	2	2	2	3	2	4	4	2	3
Cell Wall and Capsule	4	5	4	3	4	4	5	6	14	14	5	4
Virulence, Disease and Defense	2	11	4	2	2	2	20	16	13	13	6	4
Metabolism	13	17	11	12	11	13	13	16	14	15	12	11
Phages, Prophages, Transposable elements, Plasmids	13	7	9	13	14	13	3	10	8	9	6	2
Membrane Transport	4	5	4	4	4	4	4	9	2	4	4	5
Iron acquisition	2	0	1	2	2	1	0	0	0	0	0	0
Nucleosides and Nucleotides	1	2	1	1	0	1	1	1	1	1	1	2
Cell Division and Cell Cycle	0	0	0	0	0	0	0	1	0	1	0	0
Motility and Chemotaxis	0	0	0	0	0	0	0	0	2	2	0	0
Regulation and Cell signaling	4	5	5	4	4	4	3	7	12	11	0	6
Fatty Acids, Lipids, and Isoprenoids	2	4	4	2	2	2	2	0	1	1	3	5
Respiration	3	3	3	3	3	3	4	3	4	4	3	7
Stress Response	1	5	1	3	0	1	2	2	1	1	1
Carbohydrates	7	9	8	7	7	8	5	3	6	5	6	4
Amino Acids and Derivatives	4	1	4	3	4	3	5	1	1	1	3	3
Hypothetical proteins	58	61	59	59	60	65	66	41	43	47	60	68
Unknown/No functional assignment	64	78	56	59	66	57	75	48	58	54	61	44
Total number of pseudogenes	184	214	176	179	185	183	211	166	185	191	177	173
Table S1. Functional categories of pseudogenes present in the Vibrio cholerae isolates.
