# Supplementary material for: Comparative analysis of Vibrio cholerae isolates from Ghana reveals variations in genome architecture and adaptation of outbreak and environmental strains
Source: Front Microbiol. 2022 Oct 13;13:998182. doi: 10.3389/fmicb.2022.998182 (PMC9608740; doi:10.3389/fmicb.2022.998182)
Supplement: Supplementary file 3 [file Table_2.XLSX]

## Sheet: Sheet1
Genes/Roles	C23	C22	C14	C1	S1	E30	C6	C17	E19	E32	E4	S35
DNA repair
DndC
dinB
DinG/Rad3
DinG/YoaA
DNA gyrase subunit A (EC 5.99.1.3)
DNA gyrase subunit B (EC 5.99.1.3)
DndB
DndD															Present
DndE															Absent
DNA topoisomerase I (EC 5.99.1.2)															Pseudogenized
DNA-binding protein HU-alpha
DNA-binding protein HU-beta
DNA-cytosine methyltransferase (EC 2.1.1.37)
dnaX
UmuD
UmuC
Fis
Integration host factor alpha subunit
Integration host factor beta subunit
lexA
mukB
mukE
mukF
mutH
mutL
mutS
mutY
N16961_RS01415
N16961_RS01425
N16961_RS04145
N16961_RS04285
N16961_RS05410
N16961_RS05635
N16961_RS05655
N16961_RS06765
N16961_RS12450
nfo
ogt
phrA
Putative predicted metal-dependent hydrolase
radA
recA
recB
recC
recD
recF
recN
recO
recQ
recR
recX
rmuC
sbcC
sbcD
tfoX
Type I RMS, specificity subunit S (EC 3.1.21.3)
uvrA
uvrB
uvrC
uvrD
xds
Dns
xseA
xseB
xthA
YcfH
yjjV
CRISPR-Cas
cas3
cse1
casB
cas6
casC
cas5
ygbT/cas1
ygbF/cas2
csy1
csy2
csy3
tniQ
Virulence
AcfB
AcfD precursor
AcfC
AcfA
ToxT, transcription activator
Enterotoxin, B subunit
Accessory cholera enterotoxin
Zona occludens toxin
ToxR
Enterotoxin, A subunit (EC 2.4.2.36)
ToxS
CreA
CcmF
CcmH
Copper-translocating P-type ATPase (EC 3.6.3.4)
Multidrug resistance transporter, Bcr/CflA family
CopG protein
Cobalt-zinc-cadmium resistance protein
Transcriptional regulator, MerR family
DNA gyrase subunit B (EC 5.99.1.3)
DNA gyrase subunit A (EC 5.99.1.3)
CutC
CutE
CorC
Chromate transport protein ChrA
Multi antimicrobial extrusion protein (Na(+)/drug antiporter), MATE family of MDR efflux pumps
Acriflavin resistance protein
MtrF
SSU ribosomal protein S7p (S5e)
Translation elongation factor G
Translation elongation factor Tu
SSU ribosomal protein S12p (S23e)
DNA-directed RNA polymerase beta' subunit (EC 2.7.7.6)
DNA-directed RNA polymerase beta subunit (EC 2.7.7.6)
Quinolinate synthetase (EC 2.5.1.72)
Quinolinate phosphoribosyltransferase [decarboxylating] (EC 2.4.2.19)
L-aspartate oxidase (EC 1.4.3.16)
LSU ribosomal protein L35p
Translation initiation factor 3
LSU ribosomal protein L20p
Metalloprotease, putative zinc-binding domain
Lipase precursor (EC 3.1.1.3)
HlyA
HylB
Lipase activator protein, Lipase-specific foldase
Multidrug and toxin extrusion (MATE) family efflux pump YdhE/NorM, homolog
MacA
MacB
vgrG-2
vgrG-3
Membrane Transport
GspJ
GspE
GspF
GspI
GspM
GspD
GspA
GspG
Gsp L
GspC
GspB
GspN
GspK
GspH
TatC
TatA
TatB
LapE
LapC
LapB
LapL
LapP
T1SS secreted agglutinin RTX
LapD
CorA
CorC
Copper-translocating P-type ATPase (EC 3.6.3.4)
HlyU
NhaR
PgtA
PgtC
PgtP
Tol biopolymer transport system, TolR protein
ExbB
Biopolymer transport protein ExbD/TolR
Protein-L-isoaspartate O-methyltransferase (EC 2.1.1.77)
TolA protein
MotA/TolQ/ExbB proton channel family protein
TRAP-type uncharacterized transport system, fused permease component
TRAP transporter solute receptor, TAXI family precursor
TRAP transporter solute receptor, unknown substrate 6
TRAP dicarboxylate transporter, DctM subunit, unknown substrate 6
TRAP dicarboxylate transporter, DctQ subunit, unknown substrate 6
TRAP-type C4-dicarboxylate transport system, small permease component
TRAP-type C4-dicarboxylate transport system, large permease component
TRAP-type C4-dicarboxylate transport system, periplasmic component
PilB
PilQ
PilN
PilE
FimT
N-methyltransferase (EC 2.1.1.-)
3-dehydroquinate synthase (EC 4.2.3.4)
PilO
PilC
PilP
PilT
PilV
PilA
Leader peptidase (Prepilin peptidase) (EC 3.4.23.43)
PilW
Multimodular transpeptidase-transglycosylase (EC 2.4.1.129) (EC 3.4.-.-)
PilM
MshQ
MshO
MshN
MshL
MshE
MshP
MshK
MshF
MshG
MshJ
MshC
MshA
MshH
MshI
MshD
MshB
MshM
TcpS
TcpF
TcpC
TcpD
TcpI
TcpE
TcpQ
TcpB
TcpH
TcpT
TcpP
ToxT
Toxin co-regulated pilin A
TCP pilin signal peptidase, TcpA processing
Toxin co-regulated pilus biosynthesis protein R
TraB
TraG
TraD
TraW
TraH
TraC
TrhF
TraU
TraK
TraN
TraE
TraF
TraL
Ynd
Conjugative transfer protein s043
Ync
RtxA
T6SS PAAR-repeat protein
RtxC
TssM
T6SS_VasE Bacterial Type VI secretion,TssK
TssB
RTX toxin transporter RtxB
OmpW
T3 restriction-modification system subunit (WP_011070731.1)
TI secretion C-terminal target domain protein
Table S2. Comparison of the content in pseudogenes among the Vibrio cholerae genomes
