# Supplementary material for: Comparative analysis of Vibrio cholerae isolates from Ghana reveals variations in genome architecture and adaptation of outbreak and environmental strains
Source: Front Microbiol. 2022 Oct 13;13:998182. doi: 10.3389/fmicb.2022.998182 (PMC9608740; doi:10.3389/fmicb.2022.998182)
Supplement: Supplementary file 4 [file Table_3.XLSX]

## Sheet: Sheet1
Virulence related genes in Vibrio cholerae isolates
Isolates	C1	C6	C14	C17	C22	C23	E4	E19	E30	E32	S1	S35	N16961	O395
VCA0109
VCA0122															Present
ace															Absent
acfA															Pseudogene
acfB
acfC
acfD
clpB/vasG
cqsA
ctxA
ctxB
hcp-2
hlyA
icmF/vasK
luxS
rtxA
rtxB
rtxC
rtxD
tcpA
tcpB
tcpC
tcpD
tcpE
tcpF
tcpH
tcpI
tcpJ
tcpN/toxT
tcpP
tcpQ
tcpR
tcpS
tcpT
vasA
vasB
vasC
vasD
vasE
vasF
vasH
vasI
vasJ
vasL
vgrG-2
vgrG-3
vipA/mglA
vipB/mglB
zot
Table S3. Identification of putative virulence related genes in the Vibrio cholerae isolates and the reference strains N16961 and O395
