# Supplementary material for: Comparative analysis of Vibrio cholerae isolates from Ghana reveals variations in genome architecture and adaptation of outbreak and environmental strains
Source: Front Microbiol. 2022 Oct 13;13:998182. doi: 10.3389/fmicb.2022.998182 (PMC9608740; doi:10.3389/fmicb.2022.998182)
Supplement: Supplementary file 5 [file Table_4.XLSX]

## Sheet: Sheet1
Antimicrobial resistance genes in Vibrio Isolates
Isolates	C1	C6	C14	C17	C22	C23	E4	E19	E30	E32	S1	S35
Antibiotic activation enzyme
KatG
Antibiotic inactivation enzyme
APH(3'')-Ib															Present
APH(6)-Ic/APH(6)-Id															Absent
CatB Family
CARB/PSE Family
AadA1
dfrA1
dfrA15
dfrA31
VarG
Antibiotic efflux
Flor
Antibiotic target in susceptible species
Alr
Ddl
dxr
EF-G
EF-Tu
FolA
Dfr
FolP
GyrA
GyrB
Iso-tRNA
kasA
MurA
S10p
S12p
RpoB
RpoC
Rho
Antibiotic target protection protein
QnrB family
QnrVC4
QnrVC5
QnrVC7
Sul2
Antibiotic target replacement protein
FabV
Efflux pump conferring antibiotic resistance
EmrAB-OMF
EmrAB-TolC
FloR family
Tet(G)
Tet(35)
TolC/OpmH
QacE
MacA
MacB
Tet(A)
Gene conferring resistance via absence
gidB
Protein altering cell wall charge conferring antibiotic resistance
GdpD
PgsA
Regulator modulating expression of antibiotic resistance genes
H-NS
OxyR
Table S4. Comparison of gene content involved in antibiotic resistance mechanisms among the Vibrio cholerae isolates
