# Supplementary material for: Comparative analysis of Vibrio cholerae isolates from Ghana reveals variations in genome architecture and adaptation of outbreak and environmental strains
Source: Front Microbiol. 2022 Oct 13;13:998182. doi: 10.3389/fmicb.2022.998182 (PMC9608740; doi:10.3389/fmicb.2022.998182)
Supplement: Supplementary file 6 [file Table_5.XLSX]

## Sheet: Sheet1
Gene	Frequency of recombination	Product	Locus tag	Systems	Subsystems	Functions
acnD	12	Fe/S-dependent 2-methylisocitrate dehydratase	N16961_VC01520	Carbohydrates	Organic acids	Methylcitrate cycle
ada	9	Bifunctional transcriptional activator/DNA repair	N16961_VCA03631	DNA Metabolism	DNA repair	DNA repair, bacterial
astD	8	succiniylglutamate-semialdehyde dehydrogenase		RNA Metabolism	RNA processing and modification	RNA methylation
btr_2	7	HTH-type transcriptional regulator Btr	N16961_VCA03560	Stress Response	Stress Response - no subcategory
dctM	11	C4-dicarboxylarte TRAP transporter large permease protein	N16961_VCA02870	Membrane Transport	TRAP transporters	TRAP Transporter collection
deoR	8	Deoxyribonucleoside regulator	N16961_VCA03277	DNA Metabolism	DNA Metabolism - no subcategory	DNA structural proteins, bacterial
hisD	7	histidinol dehydrogenase	N16961_VC01679	Amino Acids and Derivatives	Histidine Metabolism	Histidine Biosynthesis
hrpA	8	ATP-dependent RNA helicase HrpA	N16961_VC01479	DNA Metabolism	DNA repair	DNA repair, bacterial DinG and relatives
menC	7	o-succinylbenzoate synthase	N16961_VC00911	Cofactors, Vitamins, Prosthetic Groups, Pigments	Quinone cofactors	Menaquinone and Phylloquinone Biosynthesis
moeB	8	molybdopterin-synthase adenyltransferase	N16961_VCA03274	Cofactors, Vitamins, Prosthetic Groups, Pigments	Cofactor biosynthesis
murA	7	UDP-N-acetylglucosamine 1-carboxyvinyltransferase	N16961_VC00377	Cell Wall and Capsule	Cell Wall and Capsule - no subcategory	UDP-N-acetylmuramate from Fructose-6-phosphate Biosynthesis
N16961_RS01015	7	uracil-xantine permease family protein	N16961_VC00190	RNA Metabolism	RNA processing and modification	RNA methylation
N16961_RS01480	7	phosphoribulokinase	N16961_VC00283	Cofactors, Vitamins, Prosthetic Groups, Pigments	Folate and pterines	Folate biosynthesis cluster
N16961_RS01490	7	hydrolase	N16961_VC00285	hypothetical protein
N16961_RS02015	8	valine-- tRNA ligase	N16961_VC00387	Protein Metabolism	Protein biosynthesis	tRNA aminoacylation, Val
N16961_RS02435	7	pilin	N16961_VC00470	Membrane Transport	Protein and nucleoprotein secretion system, Type IV	Toxin co-regulated pilus, type IV pili
N16961_RS02895	8	NnrS family protein	N16961_VC00564	Nitrogen Metabolism	Nitrogen Metabolism - no subcategory	Nitrosative stress
N16961_RS05895	9	Lrp/AsnC family transcriptional regulator	N16961_VC01154	Amino Acids and Derivatives	Glutamine, glutamate, aspartate, asparagine; ammonia assimilation	Glutamine, Glutamate, Aspartate and Asparagine Biosynthesis
N16961_RS05900	7	LysE family translocator	N16961_VC01155	Membrane Transport
N16961_RS05915	7	insulinase family protein	N16961_VC01158	Virulence, Disease and Defense	Invasion and intracellular resistance	Cytolysin and Lipase operon in Vibrio
N16961_RS06375	7	MSF transporter	N16961_VC01246	Virulence, Disease and Defense	Resistance to antibiotics and toxic compounds	Multidrug Resistance Efflux Pumps
N16961_RS06875	9	HAMP domain-containing sensor histidine kinase	N16961_VC01341	Regulation and Cell signaling	Regulation of virulence	VieSAB signal transduction system of Vibrio
N16961_RS06915	10	Formate dehydrogenase subunit alpha	N16961_VC01349	Respiration	Electron accepting reactions	Anaerobic respiratory reductases
N16961_RS07785	7	Propionyl-CoA synthetase	N16961_VC01518	Fatty Acids, Lipids, and Isoprenoids	Fatty acids	Fatty acid metabolism cluster
N16961_RS07825	7	Tripartite tricarboxylate transporter permease	N16961_VC01526	Membrane Transport	TRAP transporters	TRAP Transporter collection
N16961_RS10460	7	sodium ion-translocating decarboxylase subunit bet	N16961_VC02045	Membrane Transport	Uni- Sym- and Antiporters	NhaA, NhaD and Sodium-dependent phosphate transporters
N16961_RS13435	7	glycosyltransferase family 9 protein	N16961_VC02634	Cell Wall and Capsule	Capsular and extracellular polysacchrides	Vibrio Polysaccharide (VPS) Biosynthesis
N16961_RS13535	7	MurR/RpiR family transcriptional regulator	N16961_VC02652	Cell Wall and Capsule	Cell Wall and Capsule - no subcategory
N16961_VCA03616	7	Putative FAD-linked oxidoreductase	N16961_VCA03616	Cofactors, Vitamins, Prosthetic Groups, Pigments	Riboflavin, FMN, FAD
prpF	10	2-methylaconitase cis-trans isomerase PrpF	N16961_VC01519	Protein Metabolism	Protein folding	Peptidyl-prolyl cis-trans isomerase
purH	7	IMP cyclohydrolase	N16961_VC02583	Nucleosides and Nucleotides	Purines	De Novo Purine Biosynthesis
rapA	7	RNA polymerase-asociated protein	N16961_VC00384	RNA Metabolism	Transcription	Transcription initiation, bacterial sigma factors
recB	8	exodeoxyribonuclease V subunit beta	N16961_VC00570	DNA Metabolism	DNA repair	DNA repair, bacterial RecBCD pathway
recC	7	exodeoxyribonuclease V subunit gamma	N16961_VC00569	DNA Metabolism	DNA repair	DNA repair, bacterial RecBCD pathway
recD	7	exodeoxyribonuclease V subunit alpha	N16961_VC00571	DNA Metabolism	DNA repair	DNA repair, bacterial RecBCD pathway
swrC_2	7	Swarming motility protein SwrC	N16961_VCA03292	Membrane Transport	Membrane Transport - no subcategory
thiP	8	thiamine/thiamine pyrophosphate ABC transporter permease	N16961_VC00355	Nucleosides and Nucleotides	Purines	Purine Utilization
trpB	7	tryptophan synthase subunit beta	N16961_RS08615	Amino Acids and Derivatives	Aromatic amino acids and derivatives	Tryptophan synthesis
trpCF	7	bifunctional indole-3-glycerol-phosphate synthase TrpC/phosphoribosylathranilate isomerase TrpF	N16961_VC01678	Amino Acids and Derivatives	Aromatic amino acids and derivatives	Tryptophan synthesis
ygaZ	9	Inner membrane protein YgaZ	N16961_VCA03632	Membrane Transport	Membrane Transport - no subcategory
zipA	7	4Fe-4S dicluster domain-containing protein(cell division protein)	N16961_VC01872	Motility and Chemotaxis	Flagellar motility in Prokaryota	Flagellum
Table S5. Recombination hotspots present in the Vibrio cholerae isolates
