# Supplementary material for: Comparative analysis of Vibrio cholerae isolates from Ghana reveals variations in genome architecture and adaptation of outbreak and environmental strains
Source: Front Microbiol. 2022 Oct 13;13:998182. doi: 10.3389/fmicb.2022.998182 (PMC9608740; doi:10.3389/fmicb.2022.998182)
Supplement: Supplementary file 7 [file Table_6.XLSX]

## Sheet: Sheet1
Spacer homology in plasmids and vibrio phages
Vibrio isolate	Type of CRISPR-Cas system	Number of spacers	Vibrio phages and plasmid protospacer targets
C6	Type I-E	35	X29, ctx, VfO3K6, Vf33, phiHAP, VfO4K68, Vf33, Rostov 7, Phi 2
E4	Type I-F	38	Kappa, K139, CP-T1, ValB1MD-2, vB_ValM-yong1, 1.202.O._10N.222.45.E8, vB_VchM-138, VPUSM 8, fs2, VFJ, 12B12, martha 12B12
E19	Type I-F CRISPR array 1	49	VEJphi, fs1, ND1-fs1, KSF_1phi, VGJphi, vB_VchM_Kuja, K139, pYD21-A, CP_T1_NC_019457, CP-T1, vB_VchM-138, Vibrio_CTX, Vibrio_kappa, VPUSM 8, VP24-2_Ke, Rostov M3, PS10B.1, Vibrio phage 24, 919TP, VcP032, VPUSM 8, 919TP, Cla, Strym, H20, pVa-7, VaK, pVa-6, vB_VspP_pVa5_12Jun, Len, Her, Va_90-11-287_p41_Ba35, Va_17890_p41, Va_91-7-154_p41, Va_90-11-287_p41_T265, pVa-8, pVa-3, pVa-4, P3.
E19	CRISPR array 2	9	Vibrio phage 1.138.O._10N.261.48.A1., Vibrio phage 1.179.O._10N.286.45.F12., Vibrio phage 1.257.O._10N.286.46.A4., 1.254.O._10N.286.45.C8, and Vibrio_ sp. HDW18 and SA7G plasmid pSA7G1
S1	Mini-Type I-F	2	BoB-90, pTHAF190c_d, pTHAF190c_e, pFORC14, pTHAF190c_c, pVs58, pSA7G1, CECT4600 plasmid P, Vibrio_tubiashii ATCC 19109 plasmid p57, pVT1, pEIB1, pJM1, p67vangNB10, pVA_O1.
Table S6. Vibrio phages and plasmid targets of the CRISPR spacers present in the Vibrio cholerae isolates.
